# Supplementary material for: Knowledge and Misconceptions About Antibiotic Use and Resistance Among Dental Clinic Visitors in Saudi Arabia—A Cross-Sectional Study
Source: Healthcare (Basel). 2025 Aug 11;13(16):1971. doi: 10.3390/healthcare13161971 (PMC12385228; doi:10.3390/healthcare13161971)
Supplement: Supplementary file 1 [file healthcare-13-01971-s001.zip]

Archive with 1 entries (1 files):
- healthcare-3748340-supplementary.pdf
